# Supplementary material for: Molecular and Photosynthetic Responses to Prolonged Darkness and Subsequent Acclimation to Re-Illumination in the Diatom Phaeodactylum tricornutum
Source: PLoS One. 2013 Mar 8;8(3):e58722. doi: 10.1371/journal.pone.0058722 (PMC3592843; doi:10.1371/journal.pone.0058722)
Supplement: Table S1 — Information on P. tricornutum genes discussed in the text. Parameters given are the protein identification number (ID), chromosome location and NCBI accession numbers. (XLS) [file pone.0058722.s003.xls]

## Sheet: Sheet1
Protein	Abbreviation	Accession	Protein ID Phatr2	Location	Expression profile category
glutamyl-tRNA synthetase	GLURS_1	XP_002177350	51430	Phatr2/chr_1:1692202-1693852	2
glutamyl-tRNA synthetase	GLURS_2	XP_002184854	52655	Phatr2/chr_26:297053-299067	-
glutamyl-tRNA reductase	HEMA	XP_002177785	54134	Phatr2/chr_2:1232245-1234274	-
glutamate-1-semialdehyde 2,1-aminomutase	HEML	XP_002180967	36347	Phatr2/chr_10:226551-227786	1_I
porphobilinogen synthase	HEMB	XP_002177697	41746	Phatr2/chr_2:829170-830357	1_II
hydroxymethylbilane synthase	HEMC	XP_002179459	51811	Phatr2/chr_6:572831-573820	1_I
uroporphyrinogen-III synthase	HEMD	XP_002178352	44610	Phatr2/chr_4:1036862-1037854	-
uroporphyrinogen decarboxylase	HEME	XP_002184319	16140	Phatr2/chr_23:201081-202181	1
uroporphyrinogen decarboxylase	HEME_1	XP_002180946	20757	Phatr2/chr_10:119247-120685	-
uroporphyrinogen decarboxylase	HEME_2	XP_002178653	19188	Phatr2/chr_4:1162567-1165840	-
coproporphyrinogen III oxidase	HEMF_1	XP_002182874	15068	Phatr2/chr_17:623054-623968	1_I
coproporphyrinogen III oxidase	HEMF_2	XP_002186510	10640	Phatr2/chr_3:1340236-1341114	1_I
coproporphyrinogen III oxidase	HEMF_3	XP_002179603	12186	Phatr2/chr_7:206745-207623	-
protoporphyrinogen oxidase	PPO	XP_002185274	31109	Phatr2/chr_29:58197-59969	1_II
Protoporphyrin IX magnesium chelatase, subunit H	CHLH_1	XP_002185833	13265	Phatr2/chr_11:162586-166617	-
Magnesium-chelatase, subunit H	CHLH_2	XP_002177975	10100	Phatr2/chr_2:645336-649498	3
Protoporphyrin IX magnesium chelatase, subunit D	CHLD	XP_002178119	33017	Phatr2/chr_2:1322363-1324577	1_II
magnesium-chelatase subunit I	ChlI	YP_874390		chloroplast	1_I
Magnesium-protoporphyrin IX methyltransferase	CHLM	XP_002178460	18872	Phatr2/chr_4:249972-250810	1_I
NADPH:protochlorophyllide oxidoreductase A	POR1	XP_002179689	12155	Phatr2/chr_7:659151-660424	-
NADPH:protochlorophyllide oxidoreductase A	POR2	XP_002180992	13001	Phatr2/chr_10:355632-356531	-
NADPH-protochlorophyllide oxidoreductase	POR3	XP_002177468	43164	Phatr2/chr_1:2211807-2212842	-
NADPH-protochlorophyllide oxidoreductase	POR4	XP_002178962	34307	Phatr2/chr_5:259963-261116	2
3,8-divinyl protochlorophyllide a 8-vinyl reductase	DVR	XP_002184654	30690	Phatr2/chr_25:134859-136324	1_I
chlorophyll synthetase	CHLG	XP_002180392	12807	Phatr2/chr_9:221126-222271	1_I
1-deoxy-d-xylulose-5-phosphate synthase	DXS	XP_002176386	46608	Phatr1/scaffold_4:1455233-1457566	-
1-deoxy-D-xylulose-5-phosphate reductoisomerase	DXR	XP_002176954	9258	Phatr2/chr_1:2305187-2306498	-
2-c-methyl-d-erythritol 4-phosphate cytidylyltransferase	ISPD_1	XP_002182465	14857	Phatr2/chr_16:56746-57105	-
2-c-methyl-d-erythritol 4-phosphate cytidylyltransferase	ISPD_2	XP_002182074	21829	Phatr2/chr_14:480692-481573	-
4-diphosphocytidyl-2c-methyl-d-erythritol kinase	CMK	XP_002178363	51700	Phatr2/chr_4:1098916-1100067	1_II
2C-methyl-D-erythritol 2,4-cyclodiphosphate synthase	ISPF	XP_002180037	12330	Phatr2/chr_8:407877-408434	-
1-hydroxy-2-methyl-2-(E)-butenyl-4-diphosphate synthase	HDS	XP_002179061	44955	Phatr2/chr_5:765110-767756	-
hydroxymethylbutenyl diphosphate reductase	HDR	XP_002178617	41845	Phatr2/chr_4:980823-982163	-
isopentenyl-diphosphate delta-isomerase	IDI_1	XP_002180259	12533	Phatr2/chr_8:549830-550495	1_I
Isopentenyl-dephosphate delta-isomerase-like protein	IDI_2	XP_002180941	12972	Phatr2/chr_10:89343-90249	-
Farnesyl diphosphate synthase	FDPS	XP_002184024	49325	Phatr2/chr_21:584717-586063	-
geranylgeranyl pyrophosphate synthase	GGPS_1	XP_002181666	47271	Phatr2/chr_13:144160-145256	-
geranylgeranyl pyrophosphate synthase	GGPS_2	XP_002178555	19000	Phatr2/chr_4:682203-683403	1_I
geranylgeranyl reductase	CHLP	XP_002176632	31683	Phatr2/chr_1:695635-697195	1_I
fucoxanthin chlorophyll a/c protein	LHCF1	XP_002177871	18049	Phatr2/chr_2:137055-137720	1_I
fucoxanthin chlorophyll a/c protein	LHCF2	XP_002177870	25172	Phatr2/chr_2:135837-136579	1_III
fucoxanthin chlorophyll a/c protein	LHCF3	XP_002177869	50705	Phatr2/chr_2:134224-134985	1_I
fucoxanthin chlorophyll a/c protein	LHCF4	XP_002177868	25168	Phatr2/chr_2:132505-133297	1_I
fucoxanthin chlorophyll a/c protein	LHCF5	XP_002184620	30648	Phatr2/chr_24:469567-470288	1_III
fucoxanthin chlorophyll a/c protein	LHCF6	XP_002182305	29266	Phatr2/chr_15:811924-812648	1_II
fucoxanthin chlorophyll a/c protein	LHCF7	XP_002184540	30643	Phatr2/chr_24:407147-407909	1_III
fucoxanthin chlorophyll a/c protein	LHCF8	XP_002182937	22395	Phatr2/chr_17:288590-289436	1_I
fucoxanthin chlorophyll a/c protein	LHCF9	XP_002183709	30031	Phatr2/chr_20:265567-266255	1_I
fucoxanthin chlorophyll a/c protein	LHCF10	XP_002182219	22006	Phatr2/chr_15:402936-403767	1_III
fucoxanthin chlorophyll a/c protein	LHCF11	XP_002184619	51230	Phatr2/chr_24:468299-468975	1_III
fucoxanthin chlorophyll a/c protein	LHCF12	XP_002184765	16302	Phatr2/chr_25:273174-273874	1_I
fucoxanthin chlorophyll a/c protein	LHCF13	XP_002183291	22680	Phatr2/chr_19:102362-103125	1_III
fucoxanthin chlorophyll a/c protein	LHCF14	XP_002186206	25893	Phatr2/chr_3:1216860-1217568	1_II
fucoxanthin chlorophyll a/c protein	LHCF15	XP_002183381	48882	Phatr2/chr_19:569585-570772	-
fucoxanthin chlorophyll a/c protein	LHCF16	XP_002178860	34536	Phatr2/chr_5:849258-850321	1_I
fucoxanthin chlorophyll a/c protein	LHCF17	XP_002184763	16322	Phatr2/chr_25:266487-267154	1_II
fucoxanthin chlorophyll a/c protein	LHCR1	XP_002178624	11006	Phatr2/chr_4:1013676-1014182	1_II
fucoxanthin chlorophyll a/c protein	LHCR2	XP_002183608	22956	Phatr2/chr_20:434104-435074	1_II
fucoxanthin chlorophyll a/c protein	LHCR3	XP_002178019	9799	Phatr2/chr_2:847820-848399	1_I
fucoxanthin chlorophyll a/c protein	LHCR4	XP_002177385	17766	Phatr2/chr_1:1848846-1849845	1_I
fucoxanthin chlorophyll a/c protein	LHCR5	XP_002182761	14986	Phatr2/chr_17:55830-56360	-
fucoxanthin chlorophyll a/c protein	LHCR6	XP_002181976	14242	Phatr2/chr_14:790542-791241	2
fucoxanthin chlorophyll a/c protein	LHCR7	XP_002177668	18180	Phatr2/chr_2:708914-709863	2
fucoxanthin chlorophyll a/c protein	LHCR8	XP_002176917	32294	Phatr2/chr_1:2139280-2140284	2
fucoxanthin chlorophyll a/c protein	LHCR9	XP_002186024	10243	Phatr2/chr_3:243469-244106	-
fucoxanthin chlorophyll a/c protein	LHCR10	XP_002184869	16481	Phatr2/chr_26:369720-370265	2
fucoxanthin chlorophyll a/c protein	LHCR11	XP_002184127	23257	Phatr2/chr_22:401528-402569	1_II
fucoxanthin chlorophyll a/c protein	LHCR12	XP_002176857	54027	Phatr2/chr_1:1847731-1848740	1_I
fucoxanthin chlorophyll a/c protein	LHCR13	XP_002182329	14442	Phatr2/chr_15:128550-128957	1_I
fucoxanthin chlorophyll a/c protein	LHCR14	XP_002182162	14386	Phatr2/chr_15:130427-131033	1_I
fucoxanthin chlorophyll a/c protein	LHCX1	XP_002179760	27278	Phatr2/chr_7:996379-997300	-
fucoxanthin chlorophyll a/c protein	LHCX2	XP_002176987	54065	Phatr2/chr_1:2471232-2472285	2
fucoxanthin chlorophyll a/c protein	LHCX3	XP_002178699	44733	Phatr2/chr_5:76676-77606	2
fucoxanthin chlorophyll a/c protein	LHCX4	XP_002182760	38720	Phatr2/chr_17:53010-53733	-
fucoxanthin chlorophyll a/c protein	LHC6062	XP_002182909	6062	Phatr2/chr_17:157674-158270	1_I
fucoxanthin chlorophyll a/c protein	LHC13877	XP_002181795	13877	Phatr2/chr_13:748511-749221	1_I
fucoxanthin chlorophyll a/c protein	LHCZ1 ( LHC15820)	XP_002183911	15820	Phatr2/chr_21:646987-647397	-
fucoxanthin chlorophyll a/c protein	LHC17531	XP_002176735	17531	Phatr2/chr_1:1170494-1171162	1_II
fucoxanthin chlorophyll a/c protein	LHC24119	XP_002185437	24119	Phatr2/chr_30:162436-163453	1_II
fucoxanthin chlorophyll a/c protein	LHC48798	XP_002183454	48798	Phatr2/chr_19:265091-266064	1_II
red lineage chlorophyll a/b-binding-like protein	LHL1 (RedCAP)	XP_002177121	17326	Phatr2/chr_1:610874-611952	1_III
photosystem I P700 apoprotein A1	PsaA	YP_874359		chloroplast	-
photosystem I reaction center subunit IV	PsaE	YP_874428		chloroplast	-
photosystem II reaction center protein D1	PsbA	YP_874444		chloroplast	-
Photosystem II reaction center M protein precursor	PSBM	XP_002184128	55057	Phatr2/chr_22:402885-403769	1_II
oxygen-evolving enhancer protein 1	PSBO	XP_002180309	20331	Phatr2/chr_8:759421-760679	1_III
Photosystem II oxygen evolution complex protein PsbP	PSBP	XP_002182797	48359	Phatr2/chr_17:227960-228846	2
oxygen-evolving enhancer protein 3	OEE3/PSBQ'	XP_002180307	54499	Phatr2/chr_8:755890-756955	1_II
Photosystem II 12 kDa extrinsic protein (PsbU)	PSBU	XP_002178366	26293	Phatr2/chr_4:1114352-1115412	1_II
photosystem ii cytochrome c550	PsbV	YP_874401		chloroplast	-
Extrinsic protein in photosystem II	PSB31	XP_002180868	46529	Phatr2/chr_10:614291-615231	1_II
cytochrome b6	PetB	YP_874393		chloroplast	-
Cytochrome b6-f complex iron-sulfur subunit	PETC	XP_002185823	46657	Phatr2/chr_11:105906-106898	3
Cytochrome b6-f complex iron-sulfur subunit	PETC2	XP_002185824	13358	Phatr2/chr_11:107403-108391	1_I*	*Reaches CWL levels already after 0.5h after re-exposure to light
Ferredoxin-NADP reductase	PETH	XP_002184856	23717	Phatr2/chr_26:300193-301801	-
Cytochrome c6	PETJ	XP_002186138	44056	Phatr2/chr_3:833629-834813	1_II
atp synthase cf1 alpha chain	AtpA	YP_874426		chloroplast	-
ATPase gamma subunit	ATPC	XP_002180505	20657	Phatr2/chr_9:763248-764790	-
blue light receptor	AUR1	XP_002183783	8113	Phatr2/chr_20:631571-631879	-
blue light receptor	AUR2	XP_002183315	15468	Phatr2/chr_19:202061-202420	-
blue light receptor	AUR3	XP_002184107	15977	Phatr2/chr_22:299328-299654	-
blue light receptor	PAS	XP_002180003	51933	Phatr2/chr_8:267978-268406	2
cryptochrome-like protein 2	CRYL2	XP_002179379	54342	Phatr2/chr_6:185127-186882	-
Putative Blue Light Photoreceptor	CPF1	XP_002180095	27429	Phatr2/chr_8:685512-687853	-
CRY DASH-like protein	CPF2	XP_002178889	34592	Phatr2/chr_5:983416-985541	2
similar to Cryptochrome DASH	CPF4	XP_002184557	55091	Phatr2/chr_24:35848-37420	-
sensor kinase protein 3	SKP3	XP_002184053	55037	Phatr2/chr_22:47255-50689	3
phytoene synthase	PSY	XP_002178776	41878	Phatr2/chr_5:448182-449202	-
Phytoene dehydrogenase	PDS1	XP_002180171	35509	Phatr2/chr_8:74943-76736	-
zeta-carotene desaturase	ZDS	XP_002176685	9040	Phatr2/chr_1:925978-927462	2
chloroplast lycopene beta cyclase precursor	LCYB	XP_002176612	8835	Phatr2/chr_1:579006-579788	1_I**	**Stays at D48 levels after 0.5h of re-illumination
zeaxanthin epoxidase	ZEP1	XP_002180238	45845	Phatr2/chr_8:450390-452226	1_I
zeaxanthin epoxidase	ZEP2	XP_002176935	5928	Phatr2/chr_1:2224033-2224608	1_II
zeaxanthin epoxidase	ZEP3	XP_002178367	10970	Phatr2/chr_4:1118785-1120058	2
violaxanthin deepoxidase	VDE	XP_002178643	51703	Phatr2/chr_4:1116528-1117313	-
violaxanthin deepoxidase-like protein	VDL1	XP_002180635	36048	Phatr2/chr_9:433920-435146	-
violaxanthin deepoxidase-like protein	VDL2	XP_002180051	45846	Phatr2/chr_8:452932-454926	-
violaxanthin deepoxidase-related	VDR1	XP_002177513	43240	Phatr2/chr_1:2420900-2422750	-
violaxanthin deepoxidase-related	VDR2	XP_002176267	42262	Phatr1/scaffold_35:91466-91804	-
